# Supplementary material for: Toward Understanding the Genetic Basis of Yak Ovary Reproduction: A Characterization and Comparative Analyses of Estrus Ovary Transcriptiome in Yak and Cattle
Source: PLoS One. 2016 Apr 4;11(4):e0152675. doi: 10.1371/journal.pone.0152675 (PMC4820115; doi:10.1371/journal.pone.0152675)
Supplement: S1 Table — (XLSX) [file pone.0152675.s002.xlsx]

## Sheet: Sheet1
Table S1 Comparison of expression patterns between RNA-seq expression and qPCR
NO	Gene name	Primers used for qRT-PCR		RNA-Seq Quantity	qRT-PCR Quantity	Concordant
		Primer F	Primer R	log2 Ratio (FPKM analysis)	log2 Ratio (qPCR) (mean±SE)
1	Estrogen receptor beta(ERβ)	5' GTCAGGCACGCCAGTAACAA 3'	5' GCCACAGGAAGGACCACATA 3'	-1.77	-2.23±0.18	Yes
2	Growth/differentiation factor 8 (GDF-8)	5' ACTGGTATTTGGCAGAGCAT 3'	5' GGTAACGACAGCATCGAGAT 3'	-3.43	-3.26±0.97	Yes
3	Complement Factor B(BF)	5' AGAAGACCCTGACTCGGAA 3'	5' CCTGGTAGAGGTTGATGTGA 3'	1.47	2.83 ±0.33	Yes
4	Complement C3(C3)	5' ATGTGTCCCTTACAGCCTTTG 3'	5' CTCCCAGCGGTTCTTTTCT 3'	2.32	2.53±0.17	Yes
5	PLAUR domain-containing protein 1(PLAUR)	5' GTCAGAAAGAAGTGATGGAGC 3'	5' GGGAGCAGAAGGATTGGTA 3'	1.91	1.78±0.09	Yes
6	Homeobox protein Hox-B4(HOXB4)	5' GCCAGAGGCGAGAGAGCAG 3'	5' TGGGCAACTTGTGGTCTTTTT 3'	6.67	5.16±0.39	Yes
7	Complement C5(C5)	5' TGCTGAGAGAGACGCTGAAAT 3'	5' CAACAACAGGAGTCCATAGTGC 3'	2.6	3.11±0.16	Yes
8	Thrombomodulin(THBD)	5' ATCCTCACTACCCGACCATC 3'	5' ACCACCAGAGACAGGCTTG 3'	1.08	1.52±0.01	Yes
9	Cytochrome P450 3A24 (CYP3A24)	5' AAGTTGCAGGAGGAAATTGA 3'	5' GGTCTCTGTGAAGCACGAAG 3'	3.44	3.85±0.87	Yes
10	Cytochrome P450 1B1(CYP1B1)	5' GCTCCTTGATAGTGCTGTCC 3'	5' GTCAGTTGGTTTACGCTCATT 3'	2.38	1.87±0.12	Yes
11	Cytochrome P450 26B1(CYP26B1)	5' CTGCGTCATCAAGGAGGTCA 3'	5' GGGGACTAAGGTGATGCGG 3'	1.84	1.46±0.11	Yes
12	clock circadian regulator (CLOCK)	5' ACTGAGGAAAGGGAAGATAGC 3'	5' GTTGTCCACTGTGGGCATA 3'	-3.17	-2.96±0.58	Yes
13	Agouti-signaling protein	5' CTGGCACCTGAGGAAAAGC 3'	5' CTGAGGCAAAAAAAAGAGCG 3'	-6.77	-5.52±0.01	Yes
14	Nebulette	5' GACGGCTGGATGTACGGC 3'	5' GGTTCAATAGCCAATCAAAGG 3'	-2.1	-2.53±0.17	Yes
15	Apolipoprotein A-II (APO-A-II)	5' TGTGGCGGACTATGGCAAGG 3'	5' GAGCGAGGGGTGGGAGGC 3'	-1.87	-1.45±0.25	Yes
